# Supplementary material for: ﻿Two new species of Metacampanella (Agaricales, Marasmiaceae) from China and Mongolia
Source: MycoKeys. 2024 Sep 10;108:227–47. doi: 10.3897/mycokeys.108.131983 (PMC11408874; doi:10.3897/mycokeys.108.131983)
Supplement: XML Treatment for Metacampanella coprophila [file mycokeys.108.131983-treatment1.xml]

<!DOCTYPE tp:taxon-treatment
  PUBLIC "-//TaxonX//DTD Taxonomic Treatment Publishing DTD v0 20100105//EN" "tax-treatment-NSO.dtd">
<tp:taxon-treatment xmlns:tp="http://www.plazi.org/taxpub"><tp:treatment-meta><kwd-group><label>Taxon classification</label><kwd>
                <named-content content-type="kingdom">Fungi</named-content>
              </kwd><kwd>
                <named-content content-type="order">Agaricales</named-content>
              </kwd><kwd>
                <named-content content-type="family">Marasmiaceae</named-content>
              </kwd></kwd-group><mixed-citation publication-type="journal"><person-group><name><surname>Hou</surname><given-names>Wei-nan</given-names></name><name><surname>Ganbaatar</surname><given-names>Burenbaatar</given-names></name><name><surname>Bau</surname><given-names>Tolgor</given-names></name></person-group><article-title>﻿Two new species of <italic><tp:taxon-name><tp:taxon-name-part taxon-name-part-type="genus" reg="Metacampanella">Metacampanella</tp:taxon-name-part></tp:taxon-name></italic> (<tp:taxon-name><tp:taxon-name-part taxon-name-part-type="order">Agaricales</tp:taxon-name-part></tp:taxon-name>, <tp:taxon-name><tp:taxon-name-part taxon-name-part-type="family">Marasmiaceae</tp:taxon-name-part></tp:taxon-name>) from China and Mongolia</article-title><source>MycoKeys</source><day>10</day><month>09</month><year>2024</year><volume>108</volume><fpage>227</fpage><lpage>247</lpage><pub-id pub-id-type="doi">10.3897/mycokeys.108.131983</pub-id></mixed-citation></tp:treatment-meta><tp:nomenclature><label>﻿</label><tp:taxon-name>
              <object-id xmlns:xlink="http://www.w3.org/1999/xlink" content-type="arpha" xlink:type="simple">0D561317-D711-5FAD-874F-00D9A089C913</object-id>
              <tp:taxon-name-part taxon-name-part-type="genus" reg="Metacampanella">Metacampanella</tp:taxon-name-part>
              <tp:taxon-name-part taxon-name-part-type="species" reg="coprophila">coprophila</tp:taxon-name-part>
              <object-id xmlns:xlink="http://www.w3.org/1999/xlink" content-type="mycobank" xlink:type="simple"> 854569</object-id>
            </tp:taxon-name><tp:taxon-authority>Burenbaatar Ganbaatar &amp; T. Bau</tp:taxon-authority><tp:taxon-status xmlns:xlink="http://www.w3.org/1999/xlink" xlink:type="simple">sp. nov.</tp:taxon-status><xref ref-type="fig" rid="F2">Figs 2A, B</xref><xref ref-type="fig" rid="F3">, 3</xref></tp:nomenclature><tp:treatment-sec sec-type="type material" id="SECID0E16DI"><title>Type material.</title><p><bold><italic>Holotype</italic>.</bold> Mongolia • Dornod, Menengiin tal, 8 August 2023, <named-content xmlns:xlink="http://www.w3.org/1999/xlink" content-type="dwc:verbatimCoordinates" xlink:type="simple"><named-content content-type="geo-json" specific-use="{&#34;type&#34;:&#34;Point&#34;,&#34;coordinates&#34;:[116.839167,47.674444]}" id="NCID0EJAAK" xlink:type="simple">47°40'28"N, 116°50'21"E</named-content></named-content>, alt. 600 m, Tolgor Bau &amp; Burenbaatar Ganbaatar, BH34(FJAU69317).</p><fig id="F2" position="float" orientation="portrait"><object-id xmlns:xlink="http://www.w3.org/1999/xlink" content-type="doi" xlink:type="simple">10.3897/mycokeys.108.131983.figure2</object-id><object-id xmlns:xlink="http://www.w3.org/1999/xlink" content-type="arpha" xlink:type="simple">49D9666E-8158-5804-ADC5-7A631E6FA047</object-id><label>Figure 2.</label><caption><p>Basidiomata <bold>A, B</bold><italic><tp:taxon-name><tp:taxon-name-part taxon-name-part-type="genus" reg="Metacampanella">Metacampanella</tp:taxon-name-part><tp:taxon-name-part taxon-name-part-type="species" reg="coprophila">coprophila</tp:taxon-name-part></tp:taxon-name></italic><bold>C, D</bold><italic><tp:taxon-name><tp:taxon-name-part taxon-name-part-type="genus" reg="Metacampanella">Metacampanella</tp:taxon-name-part><tp:taxon-name-part taxon-name-part-type="species" reg="subtricolor">subtricolor</tp:taxon-name-part></tp:taxon-name></italic><bold>E, F</bold><italic><tp:taxon-name><tp:taxon-name-part taxon-name-part-type="genus" reg="Metacampanella">Metacampanella</tp:taxon-name-part><tp:taxon-name-part taxon-name-part-type="species" reg="tricolor">tricolor</tp:taxon-name-part></tp:taxon-name></italic>. Scale bars: 5 mm.</p></caption><graphic xmlns:xlink="http://www.w3.org/1999/xlink" xlink:href="mycokeys-108-227-g002.jpg" position="float" orientation="portrait" xlink:type="simple" id="oo_1130388.jpg"><uri content-type="original_file" xlink:type="simple">https://binary.pensoft.net/fig/1130388</uri></graphic></fig></tp:treatment-sec><tp:treatment-sec sec-type="etymology" id="SECID0ECCAK"><title>Etymology.</title><p>“<italic><tp:taxon-name><tp:taxon-name-part taxon-name-part-type="genus" reg="Metacampanella"/><tp:taxon-name-part taxon-name-part-type="species" reg="coprophila">coprophila</tp:taxon-name-part></tp:taxon-name></italic>” refers to the growth on dung.</p><fig id="F3" position="float" orientation="portrait"><object-id xmlns:xlink="http://www.w3.org/1999/xlink" content-type="doi" xlink:type="simple">10.3897/mycokeys.108.131983.figure3</object-id><object-id xmlns:xlink="http://www.w3.org/1999/xlink" content-type="arpha" xlink:type="simple">6AD66BAC-82DA-55F9-9874-B07DAC62D26D</object-id><label>Figure 3.</label><caption><p><italic><tp:taxon-name><tp:taxon-name-part taxon-name-part-type="genus" reg="Metacampanella">Metacampanella</tp:taxon-name-part><tp:taxon-name-part taxon-name-part-type="species" reg="coprophila">coprophila</tp:taxon-name-part></tp:taxon-name></italic><bold>A</bold> basidiomata <bold>B</bold> basidiospores <bold>C</bold> basidia <bold>D</bold> basidioles <bold>E</bold> cheilocystidia <bold>F</bold> pileipellis <bold>G</bold> stipitipellis. Scale bars: 1 mm (<bold>A</bold>); 5 µm (<bold>B</bold>); 15 µm (<bold>C–G</bold>).</p></caption><graphic xmlns:xlink="http://www.w3.org/1999/xlink" xlink:href="mycokeys-108-227-g003.jpg" position="float" orientation="portrait" xlink:type="simple" id="oo_1130389.jpg"><uri content-type="original_file" xlink:type="simple">https://binary.pensoft.net/fig/1130389</uri></graphic></fig></tp:treatment-sec><tp:treatment-sec sec-type="diagnosis" id="SECID0E5DAK"><title>Diagnosis.</title><p>The pileus is white. The surface is frosted. The stipe is finely scaly, and the base is dark yellowish brown. Basidiospores are ellipsoid. Cheilocystidia two types: tetrapyrgoid, mostly ten pin-shaped. Caulocystidia is long clavate, irregularly curved, smooth.</p></tp:treatment-sec><tp:treatment-sec sec-type="description" id="SECID0EDEAK"><title>Description.</title><p>Pileus 2–4 mm, bell-shaped when young, then applanate, central protuberance, the surface uneven like a grid pattern after drying, edge slightly involuted, membranous. The surface of the cap is milky white, creamy or beige, rough, frosted scales, the edge complete, wavy, without stripes. The flesh is white and thin. Lamellae white to creamy, distant (L = 12–14, I = 1–2), decurrent. Stipe 4–5 × 0.5–1 mm, cylindrical, upper and lower equal thick, hollow, fibrous, milky white at the top, yellowish white to yellowish brown in the middle, dark yellowish brown, brown to dark brown at the base, and white powdery frosty fine scales on the surface.</p><p>Basidiospores 7.8–10.5 × 5–7 μm, Q = 1.5, ellipsoid, the front non-protruding, colorless, smooth, transparent, thin-walled, non-amyloid. Basidia 26–37 × 6–8 μm, clavate, 4-spored, sometimes 2-spored, thin-walled, colorless, transparent, clamp connections present at base. Basidioles 25–37 × 4–6.8 μm, rod-shaped or spindle-shaped, thin-walled. Trama hyphae of lamellae irregularity, 3.2–4.6 μm in width, with clamp connections, thick-walled. Cheilocystidia two types: a. tetrapyrgoid, colorless, transparent, thick-walled, 16–21 × 5.7–6.3 µm, clavate or fusiform, an axis beset with numerous diverticula, a swollen obovate apex, smooth, rare; b. mostly ten pin-shaped, phialide or clavate, apex bifurcated or mid-divergent, smooth. Pleurocystidia absent. Terminal cellular elements of pileipellis two types: a. diverticulate repent hypha, 21–30 × 4.7–6.3 µm, light yellow, thick-walled. b. minority tetrapyrgoid, 20–27 × 6.7–7.4 µm, thick-walled. Pileipellis composed of extremely tightly interwoven hyphae, 4–6.9 µm in width, pale yellow, transparent, thick-walled. Caulocystidia 19–30 × 4.8–8 µm, phialide or clavate, irregularly curved, yellow, thick-walled, smooth. Stipitipellis cylindrical, 4.2–5.9 µm in width, parallel, yellow, thick-walled. Trama hyphae of stipe cylindrical, 6–8 µm in width, parallel, colorless, transparent, thick-walled. Clamp connections present in all tissues.</p></tp:treatment-sec><tp:treatment-sec sec-type="habitat" id="SECID0EJEAK"><title>Habitat and distribution.</title><p>Summer-growing, in sheep dung. Currently only known from Mongolia.</p></tp:treatment-sec><tp:treatment-sec sec-type="material" id="SECID0EOEAK"><title>Additional specimens examined.</title><p>Mongolia • Dornod, Menengiin tal, 8 August 2023, <named-content xmlns:xlink="http://www.w3.org/1999/xlink" content-type="dwc:verbatimCoordinates" xlink:type="simple"><named-content content-type="geo-json" specific-use="{&#34;type&#34;:&#34;Point&#34;,&#34;coordinates&#34;:[116.838889,47.674444]}" id="NCID0EXEAK" xlink:type="simple">47°40'28"N, 116°50'20"E</named-content></named-content>, Tolgor Bau, Haiying Bao and Burenbaatar Ganbaatar, B34(FJAU69316).</p></tp:treatment-sec><tp:treatment-sec sec-type="notes" id="SECID0E3EAK"><title>Notes.</title><p>This species is similar to <italic><tp:taxon-name><tp:taxon-name-part taxon-name-part-type="genus" reg="Metacampanella">Metacampanella</tp:taxon-name-part><tp:taxon-name-part taxon-name-part-type="species" reg="subtricolor">subtricolor</tp:taxon-name-part></tp:taxon-name></italic> in terms of morphological characteristics. However, cheilocystidia of <italic><tp:taxon-name><tp:taxon-name-part taxon-name-part-type="genus" reg="Metacampanella">Metacampanella</tp:taxon-name-part><tp:taxon-name-part taxon-name-part-type="species" reg="coprophila">coprophila</tp:taxon-name-part></tp:taxon-name></italic> is two types: a. tetrapyrgoid, b. mostly ten pin-shaped and caulocystidia only phialide or clavate. Nevertheless cheilocystidia of <italic><tp:taxon-name><tp:taxon-name-part taxon-name-part-type="genus" reg="Metacampanella">Metacampanella</tp:taxon-name-part><tp:taxon-name-part taxon-name-part-type="species" reg="subtricolor">subtricolor</tp:taxon-name-part></tp:taxon-name></italic> is only tetrapyrgoid and caulocystidia two types: a. tetrapyrgoid, b. individual arboreal dermatocystidia. At the same time, the habitat of <italic><tp:taxon-name><tp:taxon-name-part taxon-name-part-type="genus" reg="Metacampanella">Metacampanella</tp:taxon-name-part><tp:taxon-name-part taxon-name-part-type="species" reg="coprophila">coprophila</tp:taxon-name-part></tp:taxon-name></italic> is special for sheep dung.</p></tp:treatment-sec></tp:taxon-treatment>
