# Supplementary material for: ﻿Two new species of Metacampanella (Agaricales, Marasmiaceae) from China and Mongolia
Source: MycoKeys. 2024 Sep 10;108:227–47. doi: 10.3897/mycokeys.108.131983 (PMC11408874; doi:10.3897/mycokeys.108.131983)
Supplement: XML Treatment for Metacampanella subtricolor [file mycokeys.108.131983-treatment2.xml]

<!DOCTYPE tp:taxon-treatment
  PUBLIC "-//TaxonX//DTD Taxonomic Treatment Publishing DTD v0 20100105//EN" "tax-treatment-NSO.dtd">
<tp:taxon-treatment xmlns:tp="http://www.plazi.org/taxpub"><tp:treatment-meta><kwd-group><label>Taxon classification</label><kwd>
                <named-content content-type="kingdom">Fungi</named-content>
              </kwd><kwd>
                <named-content content-type="order">Agaricales</named-content>
              </kwd><kwd>
                <named-content content-type="family">Marasmiaceae</named-content>
              </kwd></kwd-group><mixed-citation publication-type="journal"><person-group><name><surname>Hou</surname><given-names>Wei-nan</given-names></name><name><surname>Ganbaatar</surname><given-names>Burenbaatar</given-names></name><name><surname>Bau</surname><given-names>Tolgor</given-names></name></person-group><article-title>﻿Two new species of <italic><tp:taxon-name><tp:taxon-name-part taxon-name-part-type="genus" reg="Metacampanella">Metacampanella</tp:taxon-name-part></tp:taxon-name></italic> (<tp:taxon-name><tp:taxon-name-part taxon-name-part-type="order">Agaricales</tp:taxon-name-part></tp:taxon-name>, <tp:taxon-name><tp:taxon-name-part taxon-name-part-type="family">Marasmiaceae</tp:taxon-name-part></tp:taxon-name>) from China and Mongolia</article-title><source>MycoKeys</source><day>10</day><month>09</month><year>2024</year><volume>108</volume><fpage>227</fpage><lpage>247</lpage><pub-id pub-id-type="doi">10.3897/mycokeys.108.131983</pub-id></mixed-citation></tp:treatment-meta><tp:nomenclature><label>﻿</label><tp:taxon-name>
              <object-id xmlns:xlink="http://www.w3.org/1999/xlink" content-type="arpha" xlink:type="simple">3D2A41CF-7FF0-58A9-A1BC-9B6C4E30DD0E</object-id>
              <tp:taxon-name-part taxon-name-part-type="genus" reg="Metacampanella">Metacampanella</tp:taxon-name-part>
              <tp:taxon-name-part taxon-name-part-type="species" reg="subtricolor">subtricolor</tp:taxon-name-part>
              <object-id xmlns:xlink="http://www.w3.org/1999/xlink" content-type="mycobank" xlink:type="simple"> 854571</object-id>
            </tp:taxon-name><tp:taxon-authority>
             T. Bau &amp; W. N. Hou</tp:taxon-authority><tp:taxon-status xmlns:xlink="http://www.w3.org/1999/xlink" xlink:type="simple">sp. nov.</tp:taxon-status><xref ref-type="fig" rid="F2">Figs 2C, D</xref><xref ref-type="fig" rid="F4">, 4</xref></tp:nomenclature><tp:treatment-sec sec-type="type material" id="SECID0EIIAK"><title>Type material.</title><p><bold><italic>Holotype</italic>.</bold> China • Inner Mongolia, Tongliao City, Daqinggou national nature reserve, 16 July 2023, <named-content xmlns:xlink="http://www.w3.org/1999/xlink" content-type="dwc:verbatimCoordinates" xlink:type="simple"><named-content content-type="geo-json" specific-use="{&#34;type&#34;:&#34;Point&#34;,&#34;coordinates&#34;:[122.261667,42.822222]}" id="NCID0EWIAK" xlink:type="simple">42°49′20″N, 122°15′42″E</named-content></named-content>, alt. 313 m, Weinan Hou, H2307120(FJAU69309)</p><fig id="F4" position="float" orientation="portrait"><object-id xmlns:xlink="http://www.w3.org/1999/xlink" content-type="doi" xlink:type="simple">10.3897/mycokeys.108.131983.figure4</object-id><object-id xmlns:xlink="http://www.w3.org/1999/xlink" content-type="arpha" xlink:type="simple">94D8D3CC-834D-5FCA-842F-D7A4A1DD1C84</object-id><label>Figure 4.</label><caption><p><italic><tp:taxon-name><tp:taxon-name-part taxon-name-part-type="genus" reg="Metacampanella">Metacampanella</tp:taxon-name-part><tp:taxon-name-part taxon-name-part-type="species" reg="subtricolor">subtricolor</tp:taxon-name-part></tp:taxon-name></italic><bold>A</bold> basidiomata <bold>B</bold> basidiospores <bold>C</bold> basidia <bold>D</bold> basidioles <bold>E</bold> cheilocystidia <bold>F</bold> pileipellis <bold>G</bold> stipitipellis. Scale bars: 1 mm (<bold>A</bold>); 5 µm (<bold>B</bold>); 15 µm (<bold>C–G</bold>).</p></caption><graphic xmlns:xlink="http://www.w3.org/1999/xlink" xlink:href="mycokeys-108-227-g004.jpg" position="float" orientation="portrait" xlink:type="simple" id="oo_1130390.jpg"><uri content-type="original_file" xlink:type="simple">https://binary.pensoft.net/fig/1130390</uri></graphic></fig></tp:treatment-sec><tp:treatment-sec sec-type="etymology" id="SECID0EHKAK"><title>Etymology.</title><p>“<italic><tp:taxon-name><tp:taxon-name-part taxon-name-part-type="genus" reg="Metacampanella"/><tp:taxon-name-part taxon-name-part-type="species" reg="subtricolor">subtricolor</tp:taxon-name-part></tp:taxon-name></italic>” refers that this species is similar to <italic><tp:taxon-name><tp:taxon-name-part taxon-name-part-type="genus" reg="Metacampanella">Metacampanella</tp:taxon-name-part><tp:taxon-name-part taxon-name-part-type="species" reg="tricolor">tricolor</tp:taxon-name-part></tp:taxon-name></italic>.</p></tp:treatment-sec><tp:treatment-sec sec-type="diagnosis" id="SECID0ECLAK"><title>Diagnosis.</title><p>Pileus is milky white, with furrowed edges and frosted surface. The stipe is finely scaly and black at base. Basidiospores are ellipsoid. Cheilocystidia tetrapyrgoid. Caulocystidia two types: a. tetrapyrgoid, b. individual arboreal dermatocystidia.</p></tp:treatment-sec><tp:treatment-sec sec-type="description" id="SECID0EHLAK"><title>Description.</title><p>Pileus 3–6 mm, bell-shaped to hemispherical when young, and then gradually flattened, with a slight uplift in the center and wavy edges. The surface of the cap is densely covered with white powder frost, membranous, milky white to light yellow when young, light yellowish brown to brown in the center when mature, white to light yellow on the edge, with shallow grooves, membranous. Context milky white, thin. Lamellae cream to light yellowish brown, distant (L = 10–12, I = 1–2), decurrent. Stipe 4–6 × 1–2 mm thick, cylindrical, equal thick or tapering downward. The top of the stipe milky white to light yellow brown, the middle is brown, slightly transparent, and the base dark brown to black and the surface white fine scales, fibrous, hollow.</p><p>Basidiospores 7.7–10 × 4.5–6 µm, Q = 1.7, ellipsoid, colorless, transparent, thin-walled, non-amyloid. Basidia 24–30 × 8–11 µm, clavate, 4(2)-spored, colorless, transparent, thin-walled, base with clamp connections. Basidioles 20–23 × 5–8 µm, clavate or subfusiform, thin-walled. Trama hyphae of lamellae irregularity, 3–4.9 µm in width, with clamp connections and thick-walled. Cheilocystidia tetrapyrgoid, 18–27 × 5–8 µm, cylindrical, apex with or without a swollen obovate, base irregularly branched, surface protrusions, colorless, transparent, thick-walled. Pleurocystidia absent. Terminal cellular elements of pileipellis tetrapyrgoid, 20–36 × 4–7 µm, colorless, thick-walled. Pileipellis interwoven hyphae, 3.4–5.6 µm in width, pale yellow, transparent, verrucous surface, thick-walled. Caulocystidia two types: a. tetrapyrgoid, 11–22 × 4–7 µm, pale yellow, thick-walled, cylindrical, with spherical or ellipsoid cells at the top and protrusions on the surface; b. individual arboreal dermatocystidia. Stipitipellis composed of cylindrical hyphae, 2.9–4.7 µm, parallel, yellowish brown, thick-walled. Trama hyphae of stipe composed of cylindrical hyphae, 6.2–8 µm in width, parallel, colorless, transparent, thick-walled. Clamp connections present in all tissues.</p></tp:treatment-sec><tp:treatment-sec sec-type="habitat" id="SECID0ENLAK"><title>Habitat and distribution.</title><p>Summer-growing, on the residues of <italic><tp:taxon-name><tp:taxon-name-part taxon-name-part-type="genus" reg="Artemisia">Artemisia</tp:taxon-name-part><tp:taxon-name-part taxon-name-part-type="species" reg="halodendron">halodendron</tp:taxon-name-part></tp:taxon-name></italic> Turcz.ex Bess. Currently only known from northeast China.</p></tp:treatment-sec><tp:treatment-sec sec-type="material" id="SECID0E5LAK"><title>Additional specimens examined.</title><p><bold>China</bold> • Inner Mongolia, Tongliao City, Naiman Banner, Xinglongnuma Forest Farm, 12 July 2022; <named-content xmlns:xlink="http://www.w3.org/1999/xlink" content-type="dwc:verbatimCoordinates" xlink:type="simple"><named-content content-type="geo-json" specific-use="{&#34;type&#34;:&#34;Point&#34;,&#34;coordinates&#34;:[122.205556,43.391944]}" id="NCID0EJMAK" xlink:type="simple">43°23′31″N, 122°12′20″E</named-content></named-content>, alt. 329 m, Tolgor Bau, Fang Guo, gf2234 (FJAU67070). China • Inner Mongolia, Tongliao City, horqin left back banner, Nugustai Town, 14 July 2022, <named-content xmlns:xlink="http://www.w3.org/1999/xlink" content-type="dwc:verbatimCoordinates" xlink:type="simple"><named-content content-type="geo-json" specific-use="{&#34;type&#34;:&#34;Point&#34;,&#34;coordinates&#34;:[122.414722,43.396667]}" id="NCID0ERMAK" xlink:type="simple">43°23′48″N, 122°24′53″E</named-content></named-content>, alt. 311 m, Tolgor Bau, Weinan Hou, H220752 (FJAU67068). China • Inner Mongolia, Daqinggou national nature reserve, 16 July 2023, <named-content xmlns:xlink="http://www.w3.org/1999/xlink" content-type="dwc:verbatimCoordinates" xlink:type="simple"><named-content content-type="geo-json" specific-use="{&#34;type&#34;:&#34;Point&#34;,&#34;coordinates&#34;:[122.258611,42.821667]}" id="NCID0EZMAK" xlink:type="simple">42°49′18″N, 122°15′31″E</named-content></named-content>, alt. 312 m, Tolgor Bau, Weinan Hou, H2411102 (FJAU69310).</p></tp:treatment-sec><tp:treatment-sec sec-type="notes" id="SECID0E5MAK"><title>Notes.</title><p>This species is similar to <italic><tp:taxon-name><tp:taxon-name-part taxon-name-part-type="genus" reg="Metacampanella">Metacampanella</tp:taxon-name-part><tp:taxon-name-part taxon-name-part-type="species" reg="subtricolor">subtricolor</tp:taxon-name-part></tp:taxon-name></italic> with respect to morphological characteristics. Caulocystidia of <italic><tp:taxon-name><tp:taxon-name-part taxon-name-part-type="genus" reg="Metacampanella">Metacampanella</tp:taxon-name-part><tp:taxon-name-part taxon-name-part-type="species" reg="subtricolor">subtricolor</tp:taxon-name-part></tp:taxon-name></italic> comprise two types: a. tetrapyrgoid, b. individual arboreal dermatocystidia, but caulocystidia of <italic><tp:taxon-name><tp:taxon-name-part taxon-name-part-type="genus" reg="Metacampanella">Metacampanella</tp:taxon-name-part><tp:taxon-name-part taxon-name-part-type="species" reg="tricolor">tricolor</tp:taxon-name-part></tp:taxon-name></italic> is composed of three types: a. long cylindrical or long clavate, b. U-shape, c. a few short clavate, base with irregular protrusion.</p></tp:treatment-sec><tp:treatment-sec><!--Section generated to contain objects referenced in tp:taxon-treatment.--><fig id="F2" position="float" orientation="portrait"><object-id xmlns:xlink="http://www.w3.org/1999/xlink" content-type="doi" xlink:type="simple">10.3897/mycokeys.108.131983.figure2</object-id><object-id xmlns:xlink="http://www.w3.org/1999/xlink" content-type="arpha" xlink:type="simple">49D9666E-8158-5804-ADC5-7A631E6FA047</object-id><label>Figure 2.</label><caption><p>Basidiomata <bold>A, B</bold><italic><tp:taxon-name><tp:taxon-name-part taxon-name-part-type="genus" reg="Metacampanella">Metacampanella</tp:taxon-name-part><tp:taxon-name-part taxon-name-part-type="species" reg="coprophila">coprophila</tp:taxon-name-part></tp:taxon-name></italic><bold>C, D</bold><italic><tp:taxon-name><tp:taxon-name-part taxon-name-part-type="genus" reg="Metacampanella">Metacampanella</tp:taxon-name-part><tp:taxon-name-part taxon-name-part-type="species" reg="subtricolor">subtricolor</tp:taxon-name-part></tp:taxon-name></italic><bold>E, F</bold><italic><tp:taxon-name><tp:taxon-name-part taxon-name-part-type="genus" reg="Metacampanella">Metacampanella</tp:taxon-name-part><tp:taxon-name-part taxon-name-part-type="species" reg="tricolor">tricolor</tp:taxon-name-part></tp:taxon-name></italic>. Scale bars: 5 mm.</p></caption><graphic xmlns:xlink="http://www.w3.org/1999/xlink" xlink:href="mycokeys-108-227-g002.jpg" position="float" orientation="portrait" xlink:type="simple" id="oo_1130388.jpg"><uri content-type="original_file" xlink:type="simple">https://binary.pensoft.net/fig/1130388</uri></graphic></fig></tp:treatment-sec></tp:taxon-treatment>
