# Supplementary material for: ﻿Two new species of Metacampanella (Agaricales, Marasmiaceae) from China and Mongolia
Source: MycoKeys. 2024 Sep 10;108:227–47. doi: 10.3897/mycokeys.108.131983 (PMC11408874; doi:10.3897/mycokeys.108.131983)
Supplement: XML Treatment for Metacampanella tricolor [file mycokeys.108.131983-treatment3.xml]

<!DOCTYPE tp:taxon-treatment
  PUBLIC "-//TaxonX//DTD Taxonomic Treatment Publishing DTD v0 20100105//EN" "tax-treatment-NSO.dtd">
<tp:taxon-treatment xmlns:tp="http://www.plazi.org/taxpub"><tp:treatment-meta><kwd-group><label>Taxon classification</label><kwd>
                <named-content content-type="kingdom">Fungi</named-content>
              </kwd><kwd>
                <named-content content-type="order">Agaricales</named-content>
              </kwd><kwd>
                <named-content content-type="family">Marasmiaceae</named-content>
              </kwd></kwd-group><mixed-citation publication-type="journal"><person-group><name><surname>Hou</surname><given-names>Wei-nan</given-names></name><name><surname>Ganbaatar</surname><given-names>Burenbaatar</given-names></name><name><surname>Bau</surname><given-names>Tolgor</given-names></name></person-group><article-title>﻿Two new species of <italic><tp:taxon-name><tp:taxon-name-part taxon-name-part-type="genus" reg="Metacampanella">Metacampanella</tp:taxon-name-part></tp:taxon-name></italic> (<tp:taxon-name><tp:taxon-name-part taxon-name-part-type="order">Agaricales</tp:taxon-name-part></tp:taxon-name>, <tp:taxon-name><tp:taxon-name-part taxon-name-part-type="family">Marasmiaceae</tp:taxon-name-part></tp:taxon-name>) from China and Mongolia</article-title><source>MycoKeys</source><day>10</day><month>09</month><year>2024</year><volume>108</volume><fpage>227</fpage><lpage>247</lpage><pub-id pub-id-type="doi">10.3897/mycokeys.108.131983</pub-id></mixed-citation></tp:treatment-meta><tp:nomenclature><label>﻿</label><tp:taxon-name>
              <object-id xmlns:xlink="http://www.w3.org/1999/xlink" content-type="arpha" xlink:type="simple">1872075C-7C15-527F-901D-8F3AAD0EFC22</object-id>
              <tp:taxon-name-part taxon-name-part-type="genus" reg="Metacampanella">Metacampanella</tp:taxon-name-part>
              <tp:taxon-name-part taxon-name-part-type="species" reg="tricolor">tricolor</tp:taxon-name-part>
              <object-id xmlns:xlink="http://www.w3.org/1999/xlink" content-type="mycobank" xlink:type="simple"> 854570</object-id>
            </tp:taxon-name><tp:taxon-authority>(Alb. &amp; Schwein.) T. Bau &amp; W. N. Hou</tp:taxon-authority><tp:taxon-status xmlns:xlink="http://www.w3.org/1999/xlink" xlink:type="simple">comb. nov.</tp:taxon-status><xref ref-type="fig" rid="F2">Figs 2E, F</xref><xref ref-type="fig" rid="F5">, 5</xref><tp:nomenclature-citation-list><tp:nomenclature-citation><tp:taxon-name>
                  <tp:taxon-name-part taxon-name-part-type="genus" reg="Agaricus">Agaricus</tp:taxon-name-part>
                  <tp:taxon-name-part taxon-name-part-type="species" reg="tricolor">tricolor</tp:taxon-name-part>
                </tp:taxon-name><comment>Alb. &amp; Schwein., Consp. fung. (Leipzig): 224 (1805) Basionym.</comment></tp:nomenclature-citation><tp:nomenclature-citation><tp:taxon-name>
                  <tp:taxon-name-part taxon-name-part-type="genus" reg="Marasmiellus">Marasmiellus</tp:taxon-name-part>
                  <tp:taxon-name-part taxon-name-part-type="species" reg="tricolor">tricolor</tp:taxon-name-part>
                </tp:taxon-name><comment>(Alb. &amp; Schwein.) Singer, Pap. Mich. Acad. Sci. 32: 128 (1948)[1946] Synonym.</comment></tp:nomenclature-citation></tp:nomenclature-citation-list></tp:nomenclature><tp:treatment-sec sec-type="type material" id="SECID0EXQAK"><title>Type material.</title><p><bold><italic>Holotype</italic>.</bold> China • Inner Mongolia, Tongliao City, horqin left back banner, Udantara Forest Farm, 15 July 2023, <named-content xmlns:xlink="http://www.w3.org/1999/xlink" content-type="dwc:verbatimCoordinates" xlink:type="simple"><named-content content-type="geo-json" specific-use="{&#34;type&#34;:&#34;Point&#34;,&#34;coordinates&#34;:[122.746389,43.021389]}" id="NCID0EFRAK" xlink:type="simple">43°1′17″N, 122°44′47″E</named-content></named-content>, alt. 345 m, Weinan Hou, H230754(FJAU69314).</p><fig id="F5" position="float" orientation="portrait"><object-id xmlns:xlink="http://www.w3.org/1999/xlink" content-type="doi" xlink:type="simple">10.3897/mycokeys.108.131983.figure5</object-id><object-id xmlns:xlink="http://www.w3.org/1999/xlink" content-type="arpha" xlink:type="simple">F816307A-D00C-5E21-807F-5B5A91D2F618</object-id><label>Figure 5.</label><caption><p><italic><tp:taxon-name><tp:taxon-name-part taxon-name-part-type="genus" reg="Metacampanella">Metacampanella</tp:taxon-name-part><tp:taxon-name-part taxon-name-part-type="species" reg="tricolor">tricolor</tp:taxon-name-part></tp:taxon-name></italic><bold>A</bold> basidiomata <bold>B</bold> basidiospores <bold>C</bold> basidia <bold>D</bold> basidioles <bold>E</bold> cheilocystidia <bold>F</bold> pileipellis <bold>G</bold> stipitipellis. Scale bars: 2 mm (<bold>A</bold>); 5 µm (<bold>B</bold>); 15 µm (<bold>C–G</bold>).</p></caption><graphic xmlns:xlink="http://www.w3.org/1999/xlink" xlink:href="mycokeys-108-227-g005.jpg" position="float" orientation="portrait" xlink:type="simple" id="oo_1130391.jpg"><uri content-type="original_file" xlink:type="simple">https://binary.pensoft.net/fig/1130391</uri></graphic></fig></tp:treatment-sec><tp:treatment-sec sec-type="description" id="SECID0EWSAK"><title>Description.</title><p>Pileus 4–10 mm, convex when young, applanate after maturity, slightly concave at the center, and shallow grooves on the edge. The surface of the pileus white, creamy, center light yellow, with pink tone, rough, white powder frosty fine scale, membranous. Context white, thin. Lamellae rice white to cream color, distant(L = 8–10, I = 1–2), decurrent. Stipe 6–24 × 1–2 mm, cylindrical, slightly thinner at the base, white at the top of the stipe, light yellow in the middle, brown to grayish brown at the base, densely white fine scale on the surface, fibrous, hollow.</p><p>Basidiospores 8.6–11.8 × 4.8–6.3 µm, Q = 1.9, long ellipsoid, not protuberant on the front, slightly sharp at base, colorless, transparent, thin-walled, non-amyloid. Basidia 22–32 × 7.4–11 µm, clavate, 4(2)-spored, colorless, transparent, thin-walled, base with clamp connections. Basidioles 20–30 × 5–10 µm, clavate or subfusiform, thin-walled. Trama hyphae of lamellae irregularity, 3.8–5.7 µm in width, with clamp connections, thick-walled. Cheilocystidia tetrapyrgoid, 18–27 × 5–8 µm, the main body cylindrical, irregular protrusion on the surface. Pleurocystidia absent. Terminal cellular elements of pileipellis two types: a. tetrapyrgoid, 30–47 × 6–12 µm; b. long cylindrical or long clavate, verrucous base, colorless, 37–49 × 4.4–6 µm, thick-walled. Caulocystidia three types: a. long cylindrical or long clavate, thick-walled, smooth, 23–59 × 3.7–6.6 µm; b. U-shaped, smooth, 16–28 × 3.3–6.7 µm; c. a few short clavate, base with irregular protrusion, 16–29 × 3–6.8 µm. Stipitipellis composed of cylindrical hyphae, 3.3–5.6 µm in width, parallel, pale yellow, thick-walled. Stipitipellis composed of cylindrical hyphae, 4–6 µm in width, parallel, colorless, transparent, thick-walled. Trama hyphae of stipe composed of cylindrical hyphae, 3.3–5.6 µm in width, parallel, transparent, colorless, thick-walled. Clamp connections present in all tissues.</p></tp:treatment-sec><tp:treatment-sec sec-type="habitat" id="SECID0E3SAK"><title>Habitat and distribution.</title><p>Summer-growing, on the residues of herbaceous plants. Known from south, northwest and northeast China.</p></tp:treatment-sec><tp:treatment-sec sec-type="material" id="SECID0EBTAK"><title>Additional specimens examined.</title><p>China • Inner Mongolia, Tongliao City, Liaohe Park, 19 July 2023, <named-content xmlns:xlink="http://www.w3.org/1999/xlink" content-type="dwc:verbatimCoordinates" xlink:type="simple"><named-content content-type="geo-json" specific-use="{&#34;type&#34;:&#34;Point&#34;,&#34;coordinates&#34;:[122.282500,43.652778]}" id="NCID0EKTAK" xlink:type="simple">43°39′10″N, 122°16′57″E</named-content></named-content>, alt. 179 m, Tolgor Bau and Weinan Hou, H2307216(FJAU69318). China • Inner Mongolia, Tongliao City, horqin left back banner, Udantara Forest Farm, 15 July 2023, <named-content xmlns:xlink="http://www.w3.org/1999/xlink" content-type="dwc:verbatimCoordinates" xlink:type="simple"><named-content content-type="geo-json" specific-use="{&#34;type&#34;:&#34;Point&#34;,&#34;coordinates&#34;:[122.746389,43.021389]}" id="NCID0ESTAK" xlink:type="simple">43°1′17″N, 122°44′47″E</named-content></named-content>, alt. 345 m, Weinan Hou, H230759(FJAU69313). China • Heilongjian, Yichun City, Beishan Park, 25 July 2023, <named-content xmlns:xlink="http://www.w3.org/1999/xlink" content-type="dwc:verbatimCoordinates" xlink:type="simple"><named-content content-type="geo-json" specific-use="{&#34;type&#34;:&#34;Point&#34;,&#34;coordinates&#34;:[128.888333,47.736944]}" id="NCID0E1TAK" xlink:type="simple">47°44′13″N, 128°53′18″E</named-content></named-content>, alt. 318 m, Weinan Hou, H2307334(FJAU69315). China • Liaoning, Zhuanghe City, Xishan Park, 6 July 2024, <named-content xmlns:xlink="http://www.w3.org/1999/xlink" content-type="dwc:verbatimCoordinates" xlink:type="simple"><named-content content-type="geo-json" specific-use="{&#34;type&#34;:&#34;Point&#34;,&#34;coordinates&#34;:[121.997500,39.630833]}" id="NCID0ECUAK" xlink:type="simple">39°37′51″N, 121°59′51″E</named-content></named-content>, alt. 70 m, Weinan Hou, H2470619(FJAU69319). China • Liaoning, Dalian City, Heping Park, 9 July 2024, <named-content xmlns:xlink="http://www.w3.org/1999/xlink" content-type="dwc:verbatimCoordinates" xlink:type="simple"><named-content content-type="geo-json" specific-use="{&#34;type&#34;:&#34;Point&#34;,&#34;coordinates&#34;:[121.149167,38.789444]}" id="NCID0EKUAK" xlink:type="simple">38°47′22″N, 121°8′57″E</named-content></named-content>, Hong Cheng, C24070901(FJAU69320).</p></tp:treatment-sec><tp:treatment-sec sec-type="notes" id="SECID0EPUAK"><title>Notes.</title><p>Because the macroscopic morphological characteristics of <italic><tp:taxon-name><tp:taxon-name-part taxon-name-part-type="genus" reg="Metacampanella">Metacampanella</tp:taxon-name-part><tp:taxon-name-part taxon-name-part-type="species" reg="tricolor">tricolor</tp:taxon-name-part></tp:taxon-name></italic> are very close to species of <italic><tp:taxon-name><tp:taxon-name-part taxon-name-part-type="genus" reg="Marasmiellus">Marasmiellus</tp:taxon-name-part></tp:taxon-name></italic>, Singer classified this species into <italic><tp:taxon-name><tp:taxon-name-part taxon-name-part-type="genus" reg="Marasmiellus">Marasmiellus</tp:taxon-name-part></tp:taxon-name></italic> in the early stage (<xref ref-type="bibr" rid="B37">Singer 1948</xref>). However, now it was observed that the microstructure characteristics of pileipellis and cheilocystidia were more in line with the definition of <italic><tp:taxon-name><tp:taxon-name-part taxon-name-part-type="genus" reg="Metacampanella">Metacampanella</tp:taxon-name-part></tp:taxon-name></italic> (<xref ref-type="bibr" rid="B35">Petersen and Hughes 2024</xref>).</p></tp:treatment-sec><tp:treatment-sec><!--Section generated to contain objects referenced in tp:taxon-treatment.--><fig id="F2" position="float" orientation="portrait"><object-id xmlns:xlink="http://www.w3.org/1999/xlink" content-type="doi" xlink:type="simple">10.3897/mycokeys.108.131983.figure2</object-id><object-id xmlns:xlink="http://www.w3.org/1999/xlink" content-type="arpha" xlink:type="simple">49D9666E-8158-5804-ADC5-7A631E6FA047</object-id><label>Figure 2.</label><caption><p>Basidiomata <bold>A, B</bold><italic><tp:taxon-name><tp:taxon-name-part taxon-name-part-type="genus" reg="Metacampanella">Metacampanella</tp:taxon-name-part><tp:taxon-name-part taxon-name-part-type="species" reg="coprophila">coprophila</tp:taxon-name-part></tp:taxon-name></italic><bold>C, D</bold><italic><tp:taxon-name><tp:taxon-name-part taxon-name-part-type="genus" reg="Metacampanella">Metacampanella</tp:taxon-name-part><tp:taxon-name-part taxon-name-part-type="species" reg="subtricolor">subtricolor</tp:taxon-name-part></tp:taxon-name></italic><bold>E, F</bold><italic><tp:taxon-name><tp:taxon-name-part taxon-name-part-type="genus" reg="Metacampanella">Metacampanella</tp:taxon-name-part><tp:taxon-name-part taxon-name-part-type="species" reg="tricolor">tricolor</tp:taxon-name-part></tp:taxon-name></italic>. Scale bars: 5 mm.</p></caption><graphic xmlns:xlink="http://www.w3.org/1999/xlink" xlink:href="mycokeys-108-227-g002.jpg" position="float" orientation="portrait" xlink:type="simple" id="oo_1130388.jpg"><uri content-type="original_file" xlink:type="simple">https://binary.pensoft.net/fig/1130388</uri></graphic></fig></tp:treatment-sec><ref-list><ref id="B37"><mixed-citation xmlns:xlink="http://www.w3.org/1999/xlink" xlink:type="simple"><person-group><name name-style="western"><surname>Singer</surname><given-names>R</given-names></name></person-group> (<year>1948</year>) <article-title>New and interesting species of <tp:taxon-name><tp:taxon-name-part taxon-name-part-type="class">Basidiomycetes</tp:taxon-name-part></tp:taxon-name>. II.</article-title><source>Papers of the Michigan Academy of Sciences</source><volume>32</volume>: <fpage>103</fpage>–<lpage>150</lpage>.</mixed-citation></ref><ref id="B35"><mixed-citation xmlns:xlink="http://www.w3.org/1999/xlink" xlink:type="simple"><person-group><name name-style="western"><surname>Petersen</surname><given-names>RH</given-names></name><name name-style="western"><surname>Hughes</surname><given-names>KW</given-names></name></person-group> (<year>2024</year>) <italic><tp:taxon-name><tp:taxon-name-part taxon-name-part-type="genus">Metacampanella</tp:taxon-name-part></tp:taxon-name></italic> gen. nov.: The <italic><tp:taxon-name><tp:taxon-name-part taxon-name-part-type="genus">Campanella</tp:taxon-name-part><tp:taxon-name-part taxon-name-part-type="species">dendrophora</tp:taxon-name-part></tp:taxon-name></italic> complex. Mycology: 1–28. <ext-link xlink:href="10.1080/21501203.2024.2309898" ext-link-type="doi" xlink:type="simple">https://doi.org/10.1080/21501203.2024.2309898</ext-link></mixed-citation></ref></ref-list></tp:taxon-treatment>
